# Supplementary material for: Identifying of biomarkers associated with gastric cancer based on 11 topological analysis methods of CytoHubba
Source: Sci Rep. 2021 Jan 14;11:1331. doi: 10.1038/s41598-020-79235-9 (PMC7809423; doi:10.1038/s41598-020-79235-9)
Supplement: Supplementary file 1 — Supplementary Information 1. [file 41598_2020_79235_MOESM1_ESM.xls]

## Sheet: Sheet1
Title	Identifying of biomarkers associated with gastric cancer based on 11 topological analysis methods of CytoHubba
Author's name	Hua Ma, Zhihui He, Jing Chen, and Xu Zhang
Top 20 in network ranked by Degree, EPC, MCC,EcCentricity, DMNC,Closeness, BottleNeck, Betweenness,Stress,MNC and Radiality methods
MCC	DMNC	MNC	Deg	EPC	BN	EC	CLO	Rad	BC	STR
AURKB	ERCC6L	CDK1	CDK1	CDK1	AURKA	ADCY3	CDK1	CDK1	C3	PAK2
BUB1B	RCC2	CDC20	CDC20	AURKB	CXCL8	SUCNR1	CDC20	C3	CXCL8	CDK1
CCNB1	ZWILCH	CCNB1	CCNB1	CDC20	C3	C5AR1	CCNB1	AURKA	DSN1	CXCL8
CDC20	SGOL2	CCNA2	CCNA2	CCNA2	PAK2	PENK	CCNA2	DSN1	CDK1	C3
CDCA8	MATN3	AURKB	AURKB	CCNB1	CALU	GAL	AURKA	CDC20	SUMO1	DSN1
CDK1	MFI2	BUB1B	BUB1B	BUB1B	UBE2D1	PNOC	AURKB	CCT2	PAK2	CDC20
CENPA	FAM20A	MAD2L1	MAD2L1	TOP2A	FN1	PMCH	BUB1B	FN1	FN1	UBE2C
CENPE	SPP1	CDCA8	AURKA	NDC80	SUMO1	FPR2	C3	CCNA2	UBE2C	ITGA1
CENPF	CALU	NDC80	CDCA8	AURKA	DSN1	FPR3	MAD2L1	TUBB	RAB37	NUP43
CENPO	EVA1A	AURKA	NDC80	KIF11	NDC1	SSTR1	UBE2C	UBE2C	CCT2	AURKA
CENPQ	LGALS1	UBE2C	UBE2C	CDCA8	RAB37	C3	DSN1	AURKB	CDC20	FN1
ERCC6L	FSTL1	KIF11	KIF11	MAD2L1	NCAPG	GNAI2	CDCA8	CCNB1	NUP43	UBE2D1
KIF2A	IGFBP7	TOP2A	TOP2A	KIF2C	RAB38	GNB4	NDC80	CXCL8	AURKA	SUMO1
KIF2C	RCN1	KIF2C	KIF2C	CENPE	PSMD3	CXCL1	TOP2A	BUB1B	UBE2D1	CCNA2
MAD2L1	FSTL3	CENPE	C3	CENPF	PENK	CXCL6	KIF2C	SUMO1	FPR2	PSMA7
NDC80	IGFBP4	C3	CENPE	UBE2C	CCT2	CXCL8	CENPE	FUCA2	ITGA1	SHFM1
NUF2	FBN1	CENPF	CENPF	NUSAP1	LAMC1	HCAR3	FN1	UBE2D1	PLAU	KIF4A
RCC2	SHISA5	TPX2	TPX2	NUF2	KIF4A	MATN3	CENPF	MAD2L1	NOTCH1	LAMB1
SKA1	PCSK9	ASPM	ASPM	KIF20A	COL18A1	RAB37	NUP43	CALU	CCNA2	CCNB1
SPC25	IGFBP3	NCAPG	NCAPG	NCAPG	RRM2	MELK	KIF11	LAMB1	POLR2G	AURKB
