# Supplementary material for: Identifying of biomarkers associated with gastric cancer based on 11 topological analysis methods of CytoHubba
Source: Sci Rep. 2021 Jan 14;11:1331. doi: 10.1038/s41598-020-79235-9 (PMC7809423; doi:10.1038/s41598-020-79235-9)
Supplement: Supplementary file 2 — Supplementary Information 2. [file 41598_2020_79235_MOESM2_ESM.xlsx]

## Sheet: BP
Title	Identifying of biomarkers associated with gastric cancer based on 11 topological analysis methods of CytoHubba
Author's name	Hua Ma, Zhihui He, Jing Chen, and Xu Zhang
ID	Description	BgRatio	pvalue	p.adjust	qvalue	geneID	Count
GO:0031145	anaphase-promoting complex-dependent catabolic process	81/18670	1.4366e-17	9.59651e-15	3.56882e-15	6790/9212/701/891/991/983/4085/11065	8
GO:0007088	regulation of mitotic nuclear division	164/18670	1.13686e-12	2.64305e-10	9.82919e-11	6790/9212/701/891/991/4085/11065	7
GO:0007093	mitotic cell cycle checkpoint	165/18670	1.187e-12	2.64305e-10	9.82919e-11	6790/9212/701/891/991/983/4085	7
GO:0051783	regulation of nuclear division	188/18670	2.99374e-12	4.99954e-10	1.85927e-10	6790/9212/701/891/991/4085/11065	7
GO:0007094	mitotic spindle assembly checkpoint	34/18670	6.75154e-12	5.63753e-10	2.09653e-10	9212/701/891/991/4085	5
GO:0031577	spindle checkpoint	34/18670	6.75154e-12	5.63753e-10	2.09653e-10	9212/701/891/991/4085	5
GO:0071173	spindle assembly checkpoint	34/18670	6.75154e-12	5.63753e-10	2.09653e-10	9212/701/891/991/4085	5
GO:0071174	mitotic spindle checkpoint	34/18670	6.75154e-12	5.63753e-10	2.09653e-10	9212/701/891/991/4085	5
GO:0000075	cell cycle checkpoint	216/18670	7.98752e-12	5.69019e-10	2.11611e-10	6790/9212/701/891/991/983/4085	7
GO:0045841	negative regulation of mitotic metaphase/anaphase transition	36/18670	9.14234e-12	5.69019e-10	2.11611e-10	9212/701/891/991/4085	5
GO:0043161	proteasome-mediated ubiquitin-dependent protein catabolic process	419/18670	9.37007e-12	5.69019e-10	2.11611e-10	6790/9212/701/891/991/983/4085/11065	8
GO:1902100	negative regulation of metaphase/anaphase transition of cell cycle	37/18670	1.0568e-11	5.88285e-10	2.18776e-10	9212/701/891/991/4085	5
GO:0016572	histone phosphorylation	38/18670	1.21659e-11	6.25142e-10	2.32483e-10	6790/9212/890/891/983	5
GO:2000816	negative regulation of mitotic sister chromatid separation	39/18670	1.39513e-11	6.63514e-10	2.46753e-10	9212/701/891/991/4085	5
GO:1901990	regulation of mitotic cell cycle phase transition	444/18670	1.48993e-11	6.63514e-10	2.46753e-10	6790/9212/701/891/991/983/4085/11065	8
GO:1905819	negative regulation of chromosome separation	40/18670	1.59401e-11	6.65498e-10	2.47491e-10	9212/701/891/991/4085	5
GO:0033048	negative regulation of mitotic sister chromatid segregation	42/18670	2.05962e-11	7.84912e-10	2.91899e-10	9212/701/891/991/4085	5
GO:1901991	negative regulation of mitotic cell cycle phase transition	248/18670	2.11503e-11	7.84912e-10	2.91899e-10	6790/9212/701/891/991/983/4085	7
GO:0033046	negative regulation of sister chromatid segregation	44/18670	2.628e-11	8.82711e-10	3.28269e-10	9212/701/891/991/4085	5
GO:0010498	proteasomal protein catabolic process	477/18670	2.64285e-11	8.82711e-10	3.28269e-10	6790/9212/701/891/991/983/4085/11065	8
GO:1901987	regulation of cell cycle phase transition	480/18670	2.7786e-11	8.83859e-10	3.28696e-10	6790/9212/701/891/991/983/4085/11065	8
GO:0051985	negative regulation of chromosome segregation	45/18670	2.95571e-11	8.97462e-10	3.33755e-10	9212/701/891/991/4085	5
GO:0140014	mitotic nuclear division	264/18670	3.28347e-11	9.53632e-10	3.54644e-10	6790/9212/701/891/991/4085/11065	7
GO:1901988	negative regulation of cell cycle phase transition	267/18670	3.55493e-11	9.89456e-10	3.67967e-10	6790/9212/701/891/991/983/4085	7
GO:0030071	regulation of mitotic metaphase/anaphase transition	51/18670	5.67377e-11	1.51603e-09	5.63793e-10	9212/701/891/991/4085	5
GO:0045839	negative regulation of mitotic nuclear division	52/18670	6.27567e-11	1.61237e-09	5.99619e-10	9212/701/891/991/4085	5
GO:1902099	regulation of metaphase/anaphase transition of cell cycle	53/18670	6.92753e-11	1.71392e-09	6.37387e-10	9212/701/891/991/4085	5
GO:0007091	metaphase/anaphase transition of mitotic cell cycle	54/18670	7.63237e-11	1.82087e-09	6.77158e-10	9212/701/891/991/4085	5
GO:0044784	metaphase/anaphase transition of cell cycle	56/18670	9.21376e-11	2.12234e-09	7.89273e-10	9212/701/891/991/4085	5
GO:0010965	regulation of mitotic sister chromatid separation	57/18670	1.0097e-10	2.24826e-09	8.36102e-10	9212/701/891/991/4085	5
GO:0051306	mitotic sister chromatid separation	60/18670	1.31595e-10	2.74706e-09	1.0216e-09	9212/701/891/991/4085	5
GO:0051784	negative regulation of nuclear division	60/18670	1.31595e-10	2.74706e-09	1.0216e-09	9212/701/891/991/4085	5
GO:1905818	regulation of chromosome separation	62/18670	1.55836e-10	3.15449e-09	1.17312e-09	9212/701/891/991/4085	5
GO:0045930	negative regulation of mitotic cell cycle	338/18670	1.85819e-10	3.6508e-09	1.35769e-09	6790/9212/701/891/991/983/4085	7
GO:0033047	regulation of mitotic sister chromatid segregation	68/18670	2.50631e-10	4.78347e-09	1.77892e-09	9212/701/891/991/4085	5
GO:0010948	negative regulation of cell cycle process	361/18670	2.94484e-10	5.46432e-09	2.03211e-09	6790/9212/701/891/991/983/4085	7
GO:0033045	regulation of sister chromatid segregation	80/18670	5.76143e-10	1.04017e-08	3.86827e-09	9212/701/891/991/4085	5
GO:0000280	nuclear division	407/18670	6.80377e-10	1.19603e-08	4.44789e-09	6790/9212/701/891/991/4085/11065	7
GO:0051304	chromosome separation	90/18670	1.05046e-09	1.79925e-08	6.69119e-09	9212/701/891/991/4085	5
GO:0048285	organelle fission	449/18670	1.34879e-09	2.25248e-08	8.37669e-09	6790/9212/701/891/991/4085/11065	7
GO:0051983	regulation of chromosome segregation	103/18670	2.08508e-09	3.39716e-08	1.26336e-08	9212/701/891/991/4085	5
GO:0090068	positive regulation of cell cycle process	298/18670	6.79397e-09	1.08057e-07	4.01849e-08	6790/9212/891/983/4085/11065	6
GO:1902850	microtubule cytoskeleton organization involved in mitosis	131/18670	7.03518e-09	1.09291e-07	4.06439e-08	6790/9212/891/991/4085	5
GO:2001251	negative regulation of chromosome organization	146/18670	1.21454e-08	1.84389e-07	6.85719e-08	9212/701/891/991/4085	5
GO:0000070	mitotic sister chromatid segregation	151/18670	1.43864e-08	2.13558e-07	7.94195e-08	9212/701/891/991/4085	5
GO:0045931	positive regulation of mitotic cell cycle	163/18670	2.11232e-08	3.06745e-07	1.14075e-07	6790/891/983/4085/11065	5
GO:0035404	histone-serine phosphorylation	11/18670	2.50403e-08	3.55891e-07	1.32352e-07	6790/9212/891	3
GO:0045787	positive regulation of cell cycle	389/18670	3.33033e-08	4.63471e-07	1.72359e-07	6790/9212/891/983/4085/11065	6
GO:0000819	sister chromatid segregation	189/18670	4.43419e-08	6.04498e-07	2.24805e-07	9212/701/891/991/4085	5
GO:0000086	G2/M transition of mitotic cell cycle	247/18670	1.68523e-07	2.25147e-06	8.37293e-07	6790/9212/890/891/983	5
GO:0098813	nuclear chromosome segregation	262/18670	2.25911e-07	2.95899e-06	1.10041e-06	9212/701/891/991/4085	5
GO:1904666	regulation of ubiquitin protein ligase activity	22/18670	2.32884e-07	2.99166e-06	1.11256e-06	991/4085/11065	3
GO:0044839	cell cycle G2/M phase transition	266/18670	2.43568e-07	3.06988e-06	1.14165e-06	6790/9212/890/891/983	5
GO:0007052	mitotic spindle organization	106/18670	3.14144e-07	3.88608e-06	1.44518e-06	6790/9212/891/991	4
GO:0007059	chromosome segregation	321/18670	6.1815e-07	7.50772e-06	2.79203e-06	9212/701/891/991/4085	5
GO:0033044	regulation of chromosome organization	342/18670	8.45403e-07	1.00844e-05	3.75028e-06	9212/701/891/991/4085	5
GO:0010639	negative regulation of organelle organization	393/18670	1.67703e-06	1.96536e-05	7.30893e-06	9212/701/891/991/4085	5
GO:0007051	spindle organization	170/18670	2.08328e-06	2.39937e-05	8.92296e-06	6790/9212/891/991	4
GO:0048146	positive regulation of fibroblast proliferation	51/18670	3.11998e-06	3.53245e-05	1.31368e-05	890/891/2335	3
GO:0051438	regulation of ubiquitin-protein transferase activity	52/18670	3.30994e-06	3.68506e-05	1.37043e-05	991/4085/11065	3
GO:0016570	histone modification	454/18670	3.40518e-06	3.72895e-05	1.38675e-05	6790/9212/890/891/983	5
GO:0010389	regulation of G2/M transition of mitotic cell cycle	196/18670	3.66969e-06	3.95379e-05	1.47037e-05	6790/9212/891/983	4
GO:0031099	regeneration	198/18670	3.82067e-06	4.05112e-05	1.50656e-05	6790/890/891/983	4
GO:0006977	DNA damage response, signal transduction by p53 class mediator resulting in cell cycle arrest	56/18670	4.14631e-06	4.32169e-05	1.60718e-05	6790/891/983	3
GO:0016569	covalent chromatin modification	474/18670	4.20523e-06	4.32169e-05	1.60718e-05	6790/9212/890/891/983	5
GO:0072431	signal transduction involved in mitotic G1 DNA damage checkpoint	57/18670	4.37525e-06	4.36219e-05	1.62225e-05	6790/891/983	3
GO:1902400	intracellular signal transduction involved in G1 DNA damage checkpoint	57/18670	4.37525e-06	4.36219e-05	1.62225e-05	6790/891/983	3
GO:0072413	signal transduction involved in mitotic cell cycle checkpoint	59/18670	4.85795e-06	4.63587e-05	1.72402e-05	6790/891/983	3
GO:1902402	signal transduction involved in mitotic DNA damage checkpoint	59/18670	4.85795e-06	4.63587e-05	1.72402e-05	6790/891/983	3
GO:1902403	signal transduction involved in mitotic DNA integrity checkpoint	59/18670	4.85795e-06	4.63587e-05	1.72402e-05	6790/891/983	3
GO:1902749	regulation of cell cycle G2/M phase transition	213/18670	5.10466e-06	4.8027e-05	1.78606e-05	6790/9212/891/983	4
GO:0031571	mitotic G1 DNA damage checkpoint	63/18670	5.92653e-06	5.42318e-05	2.01682e-05	6790/891/983	3
GO:0044819	mitotic G1/S transition checkpoint	63/18670	5.92653e-06	5.42318e-05	2.01682e-05	6790/891/983	3
GO:0044783	G1 DNA damage checkpoint	64/18670	6.216e-06	5.6112e-05	2.08674e-05	6790/891/983	3
GO:0031100	animal organ regeneration	73/18670	9.2524e-06	8.02675e-05	2.98505e-05	6790/890/983	3
GO:0072401	signal transduction involved in DNA integrity checkpoint	73/18670	9.2524e-06	8.02675e-05	2.98505e-05	6790/891/983	3
GO:0072422	signal transduction involved in DNA damage checkpoint	73/18670	9.2524e-06	8.02675e-05	2.98505e-05	6790/891/983	3
GO:0072395	signal transduction involved in cell cycle checkpoint	74/18670	9.64024e-06	8.256e-05	3.07031e-05	6790/891/983	3
GO:0072331	signal transduction by p53 class mediator	267/18670	1.2471e-05	0.000105451	3.9216e-05	6790/9212/891/983	4
GO:0071158	positive regulation of cell cycle arrest	82/18670	1.31362e-05	0.000109688	4.07915e-05	6790/891/983	3
GO:0048145	regulation of fibroblast proliferation	83/18670	1.36245e-05	0.00011236	4.17852e-05	890/891/2335	3
GO:0048144	fibroblast proliferation	84/18670	1.41245e-05	0.000114004	4.23968e-05	890/891/2335	3
GO:1903862	positive regulation of oxidative phosphorylation	10/18670	1.41652e-05	0.000114004	4.23968e-05	891/983	2
GO:0021700	developmental maturation	284/18670	1.59032e-05	0.000126468	4.70321e-05	6790/718/891/991	4
GO:0055015	ventricular cardiac muscle cell development	11/18670	1.73075e-05	0.000136016	5.05828e-05	891/983	2
GO:1901992	positive regulation of mitotic cell cycle phase transition	91/18670	1.79679e-05	0.000139565	5.19024e-05	891/983/11065	3
GO:0010972	negative regulation of G2/M transition of mitotic cell cycle	93/18670	1.91803e-05	0.000145869	5.4247e-05	6790/9212/983	3
GO:0044843	cell cycle G1/S phase transition	298/18670	1.92163e-05	0.000145869	5.4247e-05	6790/890/891/983	4
GO:0018105	peptidyl-serine phosphorylation	299/18670	1.9471e-05	0.000146142	5.43483e-05	6790/9212/891/983	4
GO:0007077	mitotic nuclear envelope disassembly	12/18670	2.07623e-05	0.000152409	5.6679e-05	891/983	2
GO:1904668	positive regulation of ubiquitin protein ligase activity	12/18670	2.07623e-05	0.000152409	5.6679e-05	991/11065	2
GO:0044773	mitotic DNA damage checkpoint	97/18670	2.17646e-05	0.00015803	5.87694e-05	6790/891/983	3
GO:0018209	peptidyl-serine modification	322/18670	2.60452e-05	0.000187077	6.95717e-05	6790/9212/891/983	4
GO:1902750	negative regulation of cell cycle G2/M phase transition	105/18670	2.7601e-05	0.000193034	7.17871e-05	6790/9212/983	3
GO:0044774	mitotic DNA integrity checkpoint	106/18670	2.83957e-05	0.000193034	7.17871e-05	6790/891/983	3
GO:1901989	positive regulation of cell cycle phase transition	106/18670	2.83957e-05	0.000193034	7.17871e-05	891/983/11065	3
GO:0090231	regulation of spindle checkpoint	14/18670	2.86084e-05	0.000193034	7.17871e-05	891/4085	2
GO:0090266	regulation of mitotic cell cycle spindle assembly checkpoint	14/18670	2.86084e-05	0.000193034	7.17871e-05	891/4085	2
GO:1903504	regulation of mitotic spindle checkpoint	14/18670	2.86084e-05	0.000193034	7.17871e-05	891/4085	2
GO:0030330	DNA damage response, signal transduction by p53 class mediator	107/18670	2.92054e-05	0.000195092	7.25525e-05	6790/891/983	3
GO:0051225	spindle assembly	108/18670	3.00302e-05	0.000196668	7.31386e-05	6790/9212/991	3
GO:0071156	regulation of cell cycle arrest	108/18670	3.00302e-05	0.000196668	7.31386e-05	6790/891/983	3
GO:0030397	membrane disassembly	16/18670	3.77011e-05	0.000239851	8.91976e-05	891/983	2
GO:0051081	nuclear envelope disassembly	16/18670	3.77011e-05	0.000239851	8.91976e-05	891/983	2
GO:0055012	ventricular cardiac muscle cell differentiation	16/18670	3.77011e-05	0.000239851	8.91976e-05	891/983	2
GO:0034501	protein localization to kinetochore	17/18670	4.27142e-05	0.00026918	0.000100105	9212/983	2
GO:2000134	negative regulation of G1/S transition of mitotic cell cycle	125/18670	4.64839e-05	0.000290199	0.000107921	6790/891/983	3
GO:1902807	negative regulation of cell cycle G1/S phase transition	131/18670	5.34602e-05	0.000330661	0.000122969	6790/891/983	3
GO:0042770	signal transduction in response to DNA damage	133/18670	5.59297e-05	0.000342762	0.000127469	6790/891/983	3
GO:0071459	protein localization to chromosome, centromeric region	21/18670	6.5871e-05	0.000400016	0.000148761	9212/983	2
GO:0000077	DNA damage checkpoint	145/18670	7.23323e-05	0.000435297	0.000161882	6790/891/983	3
GO:0031570	DNA integrity checkpoint	157/18670	9.16096e-05	0.000546386	0.000203194	6790/891/983	3
GO:0001556	oocyte maturation	26/18670	0.000101779	0.00060167	0.000223754	6790/891	2
GO:0010971	positive regulation of G2/M transition of mitotic cell cycle	27/18670	0.000109886	0.000643896	0.000239457	891/983	2
GO:0140013	meiotic nuclear division	172/18670	0.000120076	0.000697487	0.000259387	6790/701/991	3
GO:0051642	centrosome localization	29/18670	0.000127023	0.00073148	0.000272028	6790/4085	2
GO:0048469	cell maturation	177/18670	0.000130709	0.000746273	0.00027753	6790/718/891	3
GO:0061842	microtubule organizing center localization	30/18670	0.000136053	0.000763725	0.00028402	6790/4085	2
GO:1902751	positive regulation of cell cycle G2/M phase transition	30/18670	0.000136053	0.000763725	0.00028402	891/983	2
GO:0002082	regulation of oxidative phosphorylation	31/18670	0.000145389	0.000796185	0.000296091	891/983	2
GO:0043457	regulation of cellular respiration	31/18670	0.000145389	0.000796185	0.000296091	891/983	2
GO:0048639	positive regulation of developmental growth	184/18670	0.000146603	0.000796185	0.000296091	891/983/2335	3
GO:2000045	regulation of G1/S transition of mitotic cell cycle	184/18670	0.000146603	0.000796185	0.000296091	6790/891/983	3
GO:0008608	attachment of spindle microtubules to kinetochore	32/18670	0.000155032	0.000828247	0.000308015	9212/891	2
GO:1901976	regulation of cell cycle checkpoint	32/18670	0.000155032	0.000828247	0.000308015	891/4085	2
GO:1903046	meiotic cell cycle process	188/18670	0.000156226	0.000828247	0.000308015	6790/701/991	3
GO:0051443	positive regulation of ubiquitin-protein transferase activity	33/18670	0.000164981	0.000867773	0.000322714	991/11065	2
GO:1902806	regulation of cell cycle G1/S phase transition	202/18670	0.000193133	0.00100791	0.00037483	6790/891/983	3
GO:0031396	regulation of protein ubiquitination	204/18670	0.000198827	0.00102959	0.000382891	991/4085/11065	3
GO:0060045	positive regulation of cardiac muscle cell proliferation	38/18670	0.000219309	0.00112691	0.000419085	891/983	2
GO:1903320	regulation of protein modification by small protein conjugation or removal	231/18670	0.000286673	0.00146181	0.000543631	991/4085/11065	3
GO:0071695	anatomical structure maturation	232/18670	0.000290335	0.00146927	0.000546404	6790/718/891	3
GO:0007050	cell cycle arrest	237/18670	0.0003091	0.00155247	0.000577345	6790/891/983	3
GO:0048599	oocyte development	46/18670	0.000322051	0.00160545	0.000597047	6790/891	2
GO:0030261	chromosome condensation	47/18670	0.000336257	0.00165161	0.000614215	891/983	2
GO:1903580	positive regulation of ATP metabolic process	47/18670	0.000336257	0.00165161	0.000614215	891/983	2
GO:0055023	positive regulation of cardiac muscle tissue growth	48/18670	0.000350764	0.00171029	0.000636037	891/983	2
GO:0051321	meiotic cell cycle	249/18670	0.000357301	0.00172954	0.000643196	6790/701/991	3
GO:0009994	oocyte differentiation	51/18670	0.000396093	0.00190352	0.000707897	6790/891	2
GO:0006998	nuclear envelope organization	52/18670	0.000411804	0.00195096	0.000725537	891/983	2
GO:0060421	positive regulation of heart growth	52/18670	0.000411804	0.00195096	0.000725537	891/983	2
GO:0045840	positive regulation of mitotic nuclear division	53/18670	0.000427816	0.00201254	0.000748439	6790/11065	2
GO:0045927	positive regulation of growth	270/18670	0.000452886	0.00211558	0.000786759	891/983/2335	3
GO:0090307	mitotic spindle assembly	56/18670	0.000477649	0.00221576	0.000824015	9212/991	2
GO:0060043	regulation of cardiac muscle cell proliferation	57/18670	0.000494859	0.00227977	0.000847817	891/983	2
GO:0000082	G1/S transition of mitotic cell cycle	279/18670	0.000498429	0.00228048	0.000848084	6790/891/983	3
GO:0016579	protein deubiquitination	283/18670	0.000519583	0.0023611	0.000878064	890/991/983	3
GO:0055025	positive regulation of cardiac muscle tissue development	62/18670	0.000585386	0.00264215	0.000982583	891/983	2
GO:0007062	sister chromatid cohesion	63/18670	0.000604385	0.00269153	0.00100095	701/991	2
GO:0046622	positive regulation of organ growth	63/18670	0.000604385	0.00269153	0.00100095	891/983	2
GO:0070646	protein modification by small protein removal	299/18670	0.000609972	0.00269842	0.00100351	890/991/983	3
GO:0051785	positive regulation of nuclear division	66/18670	0.000663162	0.00291442	0.00108384	6790/11065	2
GO:0060038	cardiac muscle cell proliferation	67/18670	0.000683348	0.0029835	0.00110953	891/983	2
GO:0055021	regulation of cardiac muscle tissue growth	78/18670	0.000924853	0.0040117	0.0014919	891/983	2
GO:0048638	regulation of developmental growth	347/18670	0.000940035	0.00405125	0.00150661	891/983/2335	3
GO:0014855	striated muscle cell proliferation	81/18670	0.000996881	0.0042687	0.00158748	891/983	2
GO:0034502	protein localization to chromosome	83/18670	0.00104636	0.00445203	0.00165566	9212/983	2
GO:0060420	regulation of heart growth	84/18670	0.00107154	0.00453029	0.00168476	891/983	2
GO:0045844	positive regulation of striated muscle tissue development	87/18670	0.00114881	0.00476649	0.0017726	891/983	2
GO:0048477	oogenesis	87/18670	0.00114881	0.00476649	0.0017726	6790/891	2
GO:0048636	positive regulation of muscle organ development	87/18670	0.00114881	0.00476649	0.0017726	891/983	2
GO:1901863	positive regulation of muscle tissue development	88/18670	0.00117515	0.00484568	0.00180205	891/983	2
GO:0032465	regulation of cytokinesis	89/18670	0.00120178	0.00489505	0.00182041	6790/9212	2
GO:0055013	cardiac muscle cell development	89/18670	0.00120178	0.00489505	0.00182041	891/983	2
GO:0055006	cardiac cell development	95/18670	0.00136762	0.00553679	0.00205906	891/983	2
GO:0042775	mitochondrial ATP synthesis coupled electron transport	97/18670	0.00142521	0.00573517	0.00213284	891/983	2
GO:0042773	ATP synthesis coupled electron transport	98/18670	0.00145443	0.00581772	0.00216354	891/983	2
GO:0055024	regulation of cardiac muscle tissue development	100/18670	0.00151374	0.00601892	0.00223836	891/983	2
GO:0000079	regulation of cyclin-dependent protein serine/threonine kinase activity	102/18670	0.00157419	0.00622226	0.00231398	890/891	2
GO:0032091	negative regulation of protein binding	103/18670	0.00160485	0.00630612	0.00234517	6790/9212	2
GO:0055017	cardiac muscle tissue growth	105/18670	0.00166702	0.0065121	0.00242177	891/983	2
GO:1904029	regulation of cyclin-dependent protein kinase activity	106/18670	0.00169853	0.00659662	0.0024532	890/891	2
GO:0002526	acute inflammatory response	108/18670	0.00176241	0.00676603	0.0025162	718/2335	2
GO:0006275	regulation of DNA replication	108/18670	0.00176241	0.00676603	0.0025162	890/983	2
GO:0060419	heart growth	112/18670	0.00189357	0.00722803	0.00268802	891/983	2
GO:0046620	regulation of organ growth	113/18670	0.00192707	0.00731411	0.00272003	891/983	2
GO:0022904	respiratory electron transport chain	117/18670	0.00206389	0.00774539	0.00288041	891/983	2
GO:0031398	positive regulation of protein ubiquitination	117/18670	0.00206389	0.00774539	0.00288041	991/11065	2
GO:1903578	regulation of ATP metabolic process	121/18670	0.00220522	0.00822952	0.00306046	891/983	2
GO:0007098	centrosome cycle	124/18670	0.00231415	0.00858808	0.0031938	6790/983	2
GO:0099024	plasma membrane invagination	127/18670	0.00242561	0.00895198	0.00332913	9212/718	2
GO:0006997	nucleus organization	130/18670	0.00253957	0.00932108	0.00346639	891/983	2
GO:0055007	cardiac muscle cell differentiation	132/18670	0.00261694	0.00955255	0.00355248	891/983	2
GO:0031023	microtubule organizing center organization	133/18670	0.00265604	0.00964258	0.00358596	6790/983	2
GO:0010324	membrane invagination	135/18670	0.00273507	0.00982273	0.00365295	9212/718	2
GO:1903322	positive regulation of protein modification by small protein conjugation or removal	135/18670	0.00273507	0.00982273	0.00365295	991/11065	2
GO:0007292	female gamete generation	136/18670	0.002775	0.00991284	0.00368646	6790/891	2

## Sheet: CC
ID	Description	BgRatio	pvalue	p.adjust	qvalue	geneID	Count
GO:0005819	spindle	347/19717	1.52945e-10	8.71787e-09	2.09293e-09	6790/9212/701/891/991/983/4085	7
GO:0000780	condensed nuclear chromosome, centromeric region	26/19717	7.78789e-10	2.21955e-08	5.32856e-09	6790/9212/701/891	4
GO:0000779	condensed chromosome, centromeric region	118/19717	3.16455e-09	6.01264e-08	1.44348e-08	6790/9212/701/891/4085	5
GO:0098687	chromosomal region	347/19717	1.2207e-08	1.73949e-07	4.17606e-08	6790/9212/701/891/983/4085	6
GO:0000922	spindle pole	164/19717	1.66181e-08	1.89447e-07	4.54812e-08	6790/9212/891/991/4085	5
GO:0000775	chromosome, centromeric region	193/19717	3.75822e-08	3.57031e-07	8.57138e-08	6790/9212/701/891/4085	5
GO:0000793	condensed chromosome	223/19717	7.73504e-08	6.29853e-07	1.51211e-07	6790/9212/701/891/4085	5
GO:0005680	anaphase-promoting complex	21/19717	1.70864e-07	1.21641e-06	2.92029e-07	701/991/11065	3
GO:0000794	condensed nuclear chromosome	99/19717	1.92065e-07	1.21641e-06	2.92029e-07	6790/9212/701/891	4
GO:0072686	mitotic spindle	109/19717	2.83039e-07	1.61332e-06	3.87316e-07	6790/9212/983/4085	4
GO:0000776	kinetochore	135/19717	6.68268e-07	3.46284e-06	8.31338e-07	9212/701/891/4085	4
GO:0000307	cyclin-dependent protein kinase holoenzyme complex	42/19717	1.46542e-06	6.90511e-06	1.65774e-06	890/891/983	3
GO:0000152	nuclear ubiquitin ligase complex	43/19717	1.57485e-06	6.90511e-06	1.65774e-06	701/991/11065	3
GO:0005876	spindle microtubule	59/19717	4.12834e-06	1.68082e-05	4.03522e-06	6790/9212/983	3
GO:1902554	serine/threonine protein kinase complex	88/19717	1.38128e-05	5.24886e-05	1.26011e-05	890/891/983	3
GO:0000777	condensed chromosome kinetochore	105/19717	2.34741e-05	8.03266e-05	1.92843e-05	701/891/4085	3
GO:0000940	condensed chromosome outer kinetochore	14/19717	2.5656e-05	8.03266e-05	1.92843e-05	701/891	2
GO:1902911	protein kinase complex	109/19717	2.62563e-05	8.03266e-05	1.92843e-05	890/891/983	3
GO:0000778	condensed nuclear chromosome kinetochore	15/19717	2.9594e-05	8.03266e-05	1.92843e-05	701/891	2
GO:0031616	spindle pole centrosome	15/19717	2.9594e-05	8.03266e-05	1.92843e-05	6790/9212	2
GO:0045120	pronucleus	15/19717	2.9594e-05	8.03266e-05	1.92843e-05	6790/890	2
GO:0031461	cullin-RING ubiquitin ligase complex	158/19717	7.94669e-05	0.000205891	4.94292e-05	701/991/11065	3
GO:0030496	midbody	173/19717	0.000104013	0.00025777	6.18839e-05	6790/9212/983	3
GO:0051233	spindle midzone	34/19717	0.000157205	0.000373361	8.96343e-05	6790/9212	2
GO:0061695	transferase complex, transferring phosphorus-containing groups	259/19717	0.00034194	0.000779624	0.000187167	890/891/983	3
GO:0000151	ubiquitin ligase complex	282/19717	0.000438687	0.000961736	0.000230888	701/991/11065	3
GO:0005874	microtubule	416/19717	0.00135627	0.00286324	0.000687389	6790/9212/983	3
GO:0072562	blood microparticle	147/19717	0.0029054	0.00591456	0.00141993	718/2335	2
GO:0005875	microtubule associated complex	152/19717	0.00310238	0.00609779	0.00146392	6790/9212	2

## Sheet: MF
ID	Description	BgRatio	pvalue	p.adjust	qvalue	geneID	Count
GO:0035173	histone kinase activity	17/17696	1.91497e-10	8.42585e-09	3.82993e-09	6790/9212/891/983	4
GO:0004674	protein serine/threonine kinase activity	439/17696	0.000107354	0.00198012	0.000900056	6790/9212/701/983	4
GO:0097472	cyclin-dependent protein kinase activity	30/17696	0.000151367	0.00198012	0.000900056	890/983	2
GO:0008022	protein C-terminus binding	187/17696	0.000180011	0.00198012	0.000900056	991/4085/2335	3
GO:0004712	protein serine/threonine/tyrosine kinase activity	43/17696	0.000312835	0.00275295	0.00125134	6790/9212	2
GO:0016538	cyclin-dependent protein serine/threonine kinase regulator activity	49/17696	0.000406585	0.00298162	0.00135528	890/891	2
GO:0044389	ubiquitin-like protein ligase binding	308/17696	0.000776718	0.00488223	0.00221919	6790/891/11065	3

## Sheet: KEGG
ID	Description	pvalue	p.adjust	qvalue	geneID	count
hsa04110	Cell cycle	2.32329e-09	9.29317e-08	7.58127e-08	BUB1B/CCNA2/CCNB1/CDC20/CDK1/MAD2L1	6
hsa04914	Progesterone-mediated oocyte maturation	6.32795e-08	1.26559e-06	1.03246e-06	AURKA/CCNA2/CCNB1/CDK1/MAD2L1	5
hsa04114	Oocyte meiosis	2.27862e-07	3.03816e-06	2.4785e-06	AURKA/CCNB1/CDC20/CDK1/MAD2L1	5
hsa05203	Viral carcinogenesis	7.37879e-05	0.000737879	0.000601954	C3/CCNA2/CDC20/CDK1	4
hsa05166	Human T-cell leukemia virus 1 infection	9.73164e-05	0.000778531	0.000635118	BUB1B/CCNA2/CDC20/MAD2L1	4
hsa04218	Cellular senescence	0.000768761	0.00512507	0.00418098	CCNA2/CCNB1/CDK1	3
hsa04115	p53 signaling pathway	0.00346308	0.019789	0.0161437	CCNB1/CDK1	2
